# Supplementary material for: Rapid On-Site Detection of Pseudomonas aeruginosa via ecfX-Targeted Loop-Mediated Isothermal Amplification
Source: Biosensors (Basel). 2025 Nov 7;15(11):750. doi: 10.3390/bios15110750 (PMC12649875; doi:10.3390/bios15110750)
Supplement: Supplementary file 1 [file biosensors-15-00750-s001.zip]

Archive with 1 entries (1 files):
- biosensors-3903822-supplementary.pdf
